# Supplementary material for: A Transcriptional Mechanism Integrating Inputs from Extracellular Signals to Activate Hippocampal Stem Cells
Source: Neuron. 2014 Sep 3;83(5):1085–97. doi: 10.1016/j.neuron.2014.08.004 (PMC4157576; doi:10.1016/j.neuron.2014.08.004)
Supplement: Table S1. Ascl1-Bound Genes [file mmc2.xlsx]

## Sheet: Sheet1
Ascl1-bound genes
0610007P08Rik
0610007P14Rik
0610010O12Rik
0610011L14Rik
0610012H03Rik
1110002B05Rik
1110012J17Rik
1110021J02Rik
1110028C15Rik
1110032A04Rik
1110034B05Rik
1110038F14Rik
1110051M20Rik
1110065P20Rik
1110067D22Rik
1190002N15Rik
1300002K09Rik
1500001M20Rik
1500009L16Rik
1500012F01Rik
1500015O10Rik
1600012P17Rik
1600014K23Rik
1700001O22Rik
1700003F12Rik
1700008A04Rik
1700010I14Rik
1700010M22Rik
1700011E24Rik
1700011H14Rik
1700011I03Rik
1700012B07Rik
1700016C15Rik
1700016D06Rik
1700017B05Rik
1700019G17Rik
1700019O17Rik
1700020L24Rik
1700023I07Rik
1700024P04Rik
1700025G04Rik
1700029H14Rik
1700034H14Rik
1700034J05Rik
1700057G04Rik
1700057K13Rik
1700061J05Rik
1700066M21Rik
1700090G07Rik
1700094C09Rik
1700102P08Rik
1700106J16Rik
1700108M19Rik
1700110M21Rik
1700112E06Rik
1700129C05Rik
1810011O10Rik
1810020D17Rik
1810041L15Rik
1810046K07Rik
1810074P20Rik
2010111I01Rik
2010317E24Rik
2210009G21Rik
2210021J22Rik
2310035K24Rik
2310046A06Rik
2310061N02Rik
2310067B10Rik
2310079G19Rik
2410004B18Rik
2410004P03Rik
2410066E13Rik
2410131K14Rik
2610002I17Rik
2610002J02Rik
2610021K21Rik
2610029G23Rik
2610039C10Rik
2610109H07Rik
2610528E23Rik
2700060E02Rik
2810405K02Rik
2810428I15Rik
2810474O19Rik
2900010M23Rik
2900011O08Rik
2900026A02Rik
3110001D03Rik
3110007F17Rik
3110035E14Rik
3110056O03Rik
3110079O15Rik
3300002A11Rik
3830431G21Rik
4632415K11Rik
4632428N05Rik
4831426I19Rik
4833422F24Rik
4921510H08Rik
4921511C20Rik
4930402H24Rik
4930403N07Rik
4930404H21Rik
4930427A07Rik
4930449E01Rik
4930452B06Rik
4930453N24Rik
4930455C21Rik
4930467E23Rik
4930468A15Rik
4930473A06Rik
4930474N05Rik
4930503L19Rik
4930506M07Rik
4930525F21Rik
4930549C01Rik
4930562C15Rik
4930596D02Rik
4931440F15Rik
4932438H23Rik
4933400A11Rik
4933403F05Rik
4933407C03Rik
4933409G03Rik
4933426M11Rik
4933427D06Rik
4933430I17Rik
4933436I01Rik
5031414D18Rik
5031439G07Rik
5330437I02Rik
5430435G22Rik
5730403B10Rik
5730455O13Rik
5730508B09Rik
5730559C18Rik
5830405N20Rik
5830433M19Rik
6030405A18Rik
6030419C18Rik
6030446N20Rik
6030498E09Rik
6230409E13Rik
6330512M04Rik
6330527O06Rik
6430527G18Rik
6530418L21Rik
8430427H17Rik
9030409G11Rik
9030418K01Rik
9030617O03Rik
9030625A04Rik
9230019H11Rik
9230109A22Rik
9330159F19Rik
9430020K01Rik
9430031J16Rik
9530068E07Rik
9630014M24Rik
9830001H06Rik
9930013L23Rik
9930021D14Rik
A1bg
A3galt2
A4galt
A530016L24Rik
A530021J07Rik
A630001G21Rik
A630007B06Rik
A630055G03Rik
A630091E08Rik
A730011L01Rik
A830018L16Rik
A930005I04Rik
A930011G23Rik
A930018P22Rik
AA408296
AI429214
AI467606
AI480653
AI593442
AI606181
AI646023
AI837181
AK053790
AK085995
AK132123
AK168184
AW146020
Aagab
Aak1
Aatk
Abat
Abca1
Abca13
Abcb9
Abcc12
Abcc3
Abcc4
Abcd2
Abhd10
Abhd2
Abi2
Abi3bp
Abl1
Ablim1
Ablim2
Abra
Abtb2
Acaca
Acacb
Acadl
Acap2
Acap3
Accn2
Accn4
Accn5
Accsl
Acer3
Acly
Acn9
Aco1
Acot11
Acot12
Acox3
Acoxl
Acpl2
Acsl3
Acss1
Acss3
Actb
Actbl2
Actc1
Actg1
Actl7b
Actn1
Actn2
Actr3
Actr3b
Acvr1
Acvr2a
Acyp2
Ada
Adam10
Adam12
Adam19
Adam30
Adam33
Adamts12
Adamts14
Adamts16
Adamts17
Adamts18
Adamts20
Adamts4
Adamts5
Adamts6
Adamts7
Adamts8
Adamts9
Adamtsl1
Adamtsl2
Adamtsl3
Adarb1
Adarb2
Adc
Adcy1
Adcy7
Adcyap1r1
Add2
Adhfe1
Adk
Adm
Ado
Adora1
Adora2b
Adora3
Adra1a
Adra1b
Adra2c
Adrb1
Adrb2
Adrbk2
Adssl1
Aebp2
Afap1
Afap1l2
Aff1
Aff2
Aff3
Afm
Agap1
Agbl1
Agmat
Agpat3
Agpat4
Agr3
Agrn
Agtpbp1
Agtr1a
Ahcy
Ahcyl1
Ahdc1
Ahi1
Ahr
Ahsg
Aig1
Aim1l
Aim2
Aipl1
Ak2
Ak4
Akap10
Akap13
Akap17b
Akap2
Akap6
Akap7
Akap8l
Akna
Akr1d1
Akt2
Akt3
Alcam
Aldh1a7
Aldh1l1
Aldh4a1
Aldh8a1
Aldoc
Alg10b
Alox12
Alpl
Alx4
Amfr
Amot
Amotl1
Amotl2
Ampd3
Amph
Amz1
Anapc1
Anapc16
Angpt1
Angpt2
Angpt4
Angptl4
Ank
Ank2
Ank3
Ankib1
Ankrd1
Ankrd11
Ankrd17
Ankrd23
Ankrd26
Ankrd28
Ankrd40
Ankrd43
Ankrd45
Ankrd46
Ankrd55
Ankrd57
Ankrd58
Ankrd6
Ano2
Ano6
Anp32a
Antxr1
Anxa1
Anxa11
Anxa2
Anxa5
Anxa6
Aoah
Aox1
Ap3m1
Apaf1
Apba2
Apbb2
Apcdd1
Apln
Apoa1
Apobec2
Apol11b
Apol6
Apol8
Aqp1
Aqp6
Ar
Araf
Arap2
Arap3
Areg
Arfgap2
Arg1
Arhgap12
Arhgap15
Arhgap18
Arhgap21
Arhgap22
Arhgap23
Arhgap24
Arhgap26
Arhgap27
Arhgap31
Arhgap32
Arhgap39
Arhgap42
Arhgef10l
Arhgef18
Arhgef2
Arhgef3
Arhgef37
Arid1a
Arid1b
Arid2
Arid3a
Arid3b
Arid4a
Arid5a
Arid5b
Arl11
Arl2bp
Arl4a
Arl4c
Arl6ip6
Armc1
Armc2
Arnt2
Arntl
Arpp21
Arrdc3
Arsb
Arsi
Artn
Asap1
Asap2
Asap3
Asb4
Asb6
Asb8
Ascl1
Asf1a
Ash1l
Asnsd1
Astn1
Astn2
Asxl1
Atad2b
Ate1
Atf1
Atf7
Atg10
Atg4c
Atg7
Atl2
Atoh1
Atoh8
Atp10a
Atp11a
Atp11b
Atp13a4
Atp1a1
Atp1a2
Atp1b2
Atp1b3
Atp2b1
Atp5g2
Atp5g3
Atp5l
Atp5o
Atp6ap1l
Atp6v0e
Atp6v1a
Atp6v1e2
Atp6v1g3
Atp8a1
Atp8b5
Atp9a
Atrnl1
Atxn1
Atxn10
Atxn2
Atxn7l1
Atxn7l3b
Auh
Aurkaip1
Auts2
Aven
Axin2
Azi2
Azin1
B020018G12Rik
B230312A22Rik
B3galnt1
B3galt2
B3galt5
B3gat1
B3gnt2
B4galt1
B4galt3
B9d1
BC017612
BC018507
BC023829
BC024659
BC026439
BC027231
BC030867
BC031353
BC031781
BC032203
BC034090
BC035947
BC037703
BC048546
BC048562
BC052040
BC057022
BC067074
BC100451
BC106179
Bace2
Bach2
Bag1
Bag3
Bag5
Bahcc1
Bai2
Baiap2
Bank1
Banp
Barhl1
Barx2
Baz2b
Bbox1
Bbs10
Bbx
Bcan
Bcar1
Bcar3
Bcas1
Bcat1
Bche
Bckdhb
Bcl11b
Bcl2
Bcl2l11
Bcl6
Bcl7a
Bcl9
Bcor
Bcr
Bdh1
Bdkrb2
Bend5
Bfsp2
Bhlha9
Bhlhe40
Bicd2
Bloc1s1
Bmf
Bmp6
Bmp7
Bmper
Bmpr1a
Bmpr1b
Bmpr2
Bnc2
Boc
Bod1
Bod1l
Bpgm
Bpi
Bptf
Brd7
Brsk2
Bst2
Btaf1
Btbd1
Btbd11
Btbd16
Btbd17
Btbd3
Btbd9
Btd
Btg1
Btg2
Btla
Bzw2
C030046E11Rik
C130022K22Rik
C130039O16Rik
C1d
C1ql1
C1qtnf1
C1qtnf5
C1qtnf7
C1qtnf9
C230052I12Rik
C330007P06Rik
C530008M17Rik
C77080
C78339
C8b
C9
CK137956
Cabin1
Cables1
Cabp7
Cabyr
CacnB2
Cacna1a
Cacna1b
Cacna1h
Cacna2d1
Cacna2d4
Cacnb4
Cacng1
Cacng3
Cacng4
Cacng5
Cadm1
Cadm2
Calb2
Calcoco1
Calcrl
Calm1
Calm2
Calr4
Camk1d
Camk1g
Camk2a
Camk2b
Camk2d
Camk2n1
Camkk2
Camsap1l1
Cand1
Cap2
Capg
Capn12
Capn13
Capn5
Capns2
Car12
Car5a
Car6
Car8
Car9
Card11
Card9
Casc1
Casp12
Casp14
Casp3
Casz1
Cat
Cav2
Cbara1
Cbfa2t2
Cbfa2t3
Cbln1
Cbln4
Cbr4
Cbwd1
Cbx4
Cbx5
Cbx7
Ccbe1
Ccdc11
Ccdc121
Ccdc132
Ccdc134
Ccdc136
Ccdc141
Ccdc148
Ccdc30
Ccdc41
Ccdc42
Ccdc50
Ccdc54
Ccdc6
Ccdc69
Ccdc70
Ccdc8
Ccdc81
Ccdc83
Ccdc85c
Ccdc86
Ccdc88c
Ccdc90a
Ccdc90b
Ccdc91
Ccin
Ccl22
Ccl25
Ccl9
Ccna1
Ccnd1
Ccnd2
Ccnd3
Ccnjl
Ccnl1
Ccr3
Ccr6
Ccrn4l
Cct6b
Cct8l1
Cd109
Cd164
Cd180
Cd2
Cd247
Cd276
Cd28
Cd47
Cd69
Cd81
Cd82
Cd83
Cd93
Cd96
Cd97
Cdc25b
Cdc42ep1
Cdc42se1
Cdc42se2
Cdc5l
Cdc6
Cdca7
Cdh10
Cdh11
Cdh13
Cdh2
Cdh20
Cdh26
Cdh4
Cdh5
Cdh6
Cdh8
Cdhr3
Cdk14
Cdk17
Cdk19
Cdk2ap1
Cdk5r1
Cdk5rap2
Cdk6
Cdk8
Cdkal1
Cdkl1
Cdkn1a
Cdkn1c
Cdkn2aipnl
Cdkn2d
Cdrt4
Cdv3
Cdyl
Ceacam1
Ceacam2
Cebpd
Cebpg
Cecr2
Cecr5
Celf2
Cenpc1
Cenpo
Cep164
Cep170
Cep68
Cer1
Cerk
Ces5a
Cetn3
Cfdp1
Cfl2
Cga
Cgnl1
Chac1
Chchd3
Chchd8
Chd2
Chd3
Chd6
Chd7
Chd9
Chgb
Chic2
Chit1
Chl1
Chmp4c
Chmp6
Chn2
Chrac1
Chrd
Chrdl1
Chrm1
Chrm2
Chrm3
Chrm4
Chrna4
Chst1
Chst11
Chst2
Chst3
Chst4
Chst5
Chst7
Chst9
Chsy1
Chsy3
Cidea
Cirbp
Cit
Ckmt2
Clasp2
Clasrp
Cldn11
Cldn23
Cldn4
Clec14a
Clec2d
Clec2i
Clec3b
Clec9a
Clic1
Clic4
Clic5
Clic6
Clip1
Clip2
Clip3
Clip4
Clmn
Cln8
Clpb
Clrn1
Clrn3
Clvs1
Cml2
Cmpk2
Cmtm5
Cmtm6
Cngb1
Cnih4
Cnksr3
Cnn3
Cnnm3
Cno
Cnot2
Cnot6l
Cnp
Cntn1
Cntn4
Cntn5
Cntn6
Cntnap1
Cntnap4
Cntrob
Cobll1
Cog6
Col12a1
Col15a1
Col18a1
Col1a1
Col27a1
Col2a1
Col3a1
Col4a1
Col4a3
Col4a4
Col5a1
Col5a3
Col8a1
Col9a1
Col9a3
Colq
Commd9
Cops8
Coq2
Corin
Coro1c
Coro2b
Cox18
Cox6c
Cox8c
Cp
Cpa1
Cpd
Cpeb2
Cpeb4
Cplx2
Cplx3
Cpm
Cpn2
Cpne3
Cpne7
Cps1
Cpxcr1
Cpxm1
Cpxm2
Crabp1
Cradd
Crb1
Crb2
Creb3l1
Creb3l2
Creb5
Crebbp
Crhr2
Crim1
Crip1
Crip2
Crispld2
Crmp1
Crtam
Cryab
Cryba4
Crybb1
Crybb3
Crybg3
Cryz
Cs
Csda
Csdc2
Csk
Csl
Csmd2
Csnk1a1
Csnk1e
Csnk1g3
Csnk2a2
Cspg4
Cspg5
Csrnp3
Csrp1
Csrp2
Cst3
Cst6
Cst7
Cstad
Ctbp2
Ctdp1
Ctdspl
Ctgf
Ctnnb1
Ctnnbl1
Ctnnd1
Ctnnd2
Ctrb1
Ctsc
Ctsl
Ctso
Cttnbp2
Cubn
Cuedc1
Cux1
Cwc22
Cx3cl1
Cxadr
Cxcl11
Cxcl12
Cxcl13
Cxcr4
Cxcr7
Cxxc4
Cxxc5
Cybrd1
Cycs
Cyld
Cyp24a1
Cyp2d22
Cyp2j13
Cyp2j9
Cyp7b1
Cyr61
Cysltr2
Cyth1
Cyth4
Cytip
Cytl1
D0H4S114
D10Bwg1379e
D14Abb1e
D15Ertd621e
D16Ertd472e
D17Wsu104e
D17Wsu92e
D18Ertd653e
D19Bwg1357e
D19Ertd737e
D1Pas1
D430041D05Rik
D5Ertd579e
D6Wsu116e
D8Ertd82e
D930014E17Rik
D930015E06Rik
Daam1
Dab1
Dab2ip
Dach1
Dact1
Dap
Dapk1
Dapk2
Dapl1
Dars
Dbi
Dbndd1
Dbx1
Dbx2
Dcaf5
Dcakd
Dcc
Dcdc2c
Dclk1
Dclk2
Dclk3
Dclre1b
Dclre1c
Dcn
Dcp1b
Dcp2
Dctd
Dcx
Ddc
Ddhd1
Ddi1
Ddit4
Ddit4l
Ddr1
Ddr2
Ddx1
Ddx11
Ddx18
Ddx20
Ddx26b
Ddx3x
Ddx6
Dear1
Degs2
Dennd2a
Dennd4a
Dennd5a
Derl1
Dgkb
Dgkd
Dgkg
Dgki
Dgkz
Dguok
Dhrs2
Dhrs3
Dhx15
Dhx30
Dhx35
Dhx36
Dhx40
Dhx8
Dhx9
Diap1
Diap2
Dicer1
Dio2
Dip2b
Dip2c
Diras2
Dirc2
Dis3l
Dis3l2
Disc1
Disp2
Dkk3
Dleu7
Dlg2
Dlg5
Dlgap1
Dlgap3
Dlgap4
Dll1
Dll3
Dlst
Dlx2
Dmp1
Dmrt1
Dmrtb1
Dnahc10
Dnahc14
Dnahc5
Dnaic2
Dnajb12
Dnajb5
Dnajb8
Dnajb9
Dnajc1
Dnajc19
Dnajc28
Dnajc5b
Dnase1l3
Dner
Dnlz
Dnm2
Dnmt1
Dnmt3b
Dntt
Dock1
Dock10
Dock2
Dock3
Dock4
Dock7
Dok5
Dok7
Dolpp1
Dopey2
Dpf3
Dpp10
Dpp6
Dpp8
Dpyd
Dpysl2
Dpysl3
Dpysl5
Dscam
Dscaml1
Dscr3
Dst
Dstyk
Dtl
Dtna
Dtnbp1
Dtx4
Duox2
Duoxa2
Dupd1
Dusp10
Dusp26
Dusp4
Dusp5
Dusp6
Dusp7
Duxbl
Dync1i1
Dync1i2
Dynlrb2
Dynlt1c
Dynlt3
Dyrk1a
E030019B06Rik
E030025P04Rik
E130114P18Rik
E130203B14Rik
E130309F12Rik
E2f1
E2f3
E2f7
E2f8
E330034G19Rik
Ear14
Ebf1
Ebna1bp2
Ece1
Echdc3
Edar
Edc3
Edem1
Edem3
Edil3
Edn2
Ednrb
Eea1
Eef1a1
Eef1g
Eef2k
Eefsec
Efcab3
Efcab4b
Efcab5
Efhd2
Efnb2
Efr3a
Eftud1
Egfl6
Egfl7
Egflam
Egfr
Egln3
Ehbp1
Ehd2
Ehd4
Ehf
Eid1
Eif1b
Eif2b3
Eif2d
Eif3f
Eif3h
Eif4g3
Elac2
Elavl2
Elavl4
Elf2
Elf5
Elfn1
Elfn2
Elk3
Ell2
Elmo1
Eln
Elovl4
Elovl6
Emid1
Emid2
Emilin3
Eml1
Emp1
Emp3
Emx2
Enc1
Enho
Enox1
Enpp1
Enpp5
Entpd1
Epb4.1
Epb4.1l4b
Epha4
Epha5
Ephb1
Ephb2
Ephb3
Ephx1
Ephx3
Eps8
Erc1
Ercc2
Ercc4
Erf
Ergic1
Erh
Erlin2
Erv3
Esm1
Esrrb
Esrrg
Esyt3
Etaa1
Etl4
Etnk1
Ets1
Ets2
Etv1
Etv4
Etv5
Etv6
Evc2
Evi5
Evi5l
Evpl
Evx1
Exoc3
Exoc4
Exoc6b
Exog
Exosc9
Exph5
Ext1
Extl3
Eya1
Eya2
F13a1
F2rl1
F2rl2
F3
F830045P16Rik
Fabp2
Fabp7
Fadd
Fads1
Fah
Fam101a
Fam101b
Fam102a
Fam102b
Fam105a
Fam107a
Fam108c
Fam110a
Fam114a1
Fam120a
Fam120b
Fam122a
Fam122b
Fam123a
Fam124b
Fam125b
Fam131a
Fam134b
Fam135b
Fam13c
Fam154b
Fam160b1
Fam167a
Fam173a
Fam173b
Fam174a
Fam174b
Fam178b
Fam180a
Fam181b
Fam184b
Fam185a
Fam186b
Fam189a2
Fam18a
Fam192a
Fam198b
Fam19a2
Fam19a3
Fam19a4
Fam19a5
Fam20b
Fam20c
Fam38b
Fam3b
Fam3c
Fam43a
Fam46a
Fam49b
Fam53b
Fam55b
Fam55d
Fam58b
Fam59a
Fam5b
Fam5c
Fam64a
Fam65b
Fam69a
Fam69c
Fam70b
Fam76a
Fam76b
Fam78a
Fam78b
Fam82a1
Fam83a
Fam83f
Fam84b
Fam86
Fam89a
Fam92a
Fam92b
Fam98b
Fancc
Farp1
Fars2
Fat1
Fat3
Fat4
Fbl
Fbln1
Fbln2
Fbn2
Fbp1
Fbp2
Fbrsl1
Fbxl17
Fbxl2
Fbxl4
Fbxl7
Fbxo32
Fbxo47
Fbxo48
Fbxw11
Fbxw4
Fchsd2
Fcnb
Fermt1
Fermt2
Fert2
Fez1
Fezf2
Fgd3
Fgd4
Fgf1
Fgf11
Fgf12
Fgf18
Fgf20
Fgf21
Fgfr1
Fgfr4
Fgfrl1
Fggy
Fgl1
Fgr
Fhdc1
Fhit
Fhl3
Fhl4
Fign
Fkbp11
Fli1
Flnb
Flnc
Flrt1
Flrt2
Flrt3
Flywch2
Fmn1
Fmn2
Fmnl2
Fmnl3
Fnbp1
Fndc1
Fndc3b
Fos
Foxa2
Foxc1
Foxd3
Foxf1a
Foxg1
Foxi1
Foxk1
Foxl1
Foxn2
Foxo1
Foxo6
Foxp1
Foxp2
Foxp4
Frmd4a
Frmd4b
Frmd6
Frmd8
Frmpd1
Fry
Fryl
Fsbp
Fscn1
Fsd1l
Fsd2
Fshr
Fsip1
Fstl1
Fstl4
Fth1
Ftl2
Fto
Fxn
Fyn
Fzd1
Fzd4
Fzd6
Fzd7
Fzd9
G0s2
G2e3
G3bp2
G6pc3
Gab1
Gab2
Gabra2
Gabrg1
Gadd45a
Gadd45b
Gadd45g
Gadl1
Galc
Galm
Galnt10
Galnt2
Galnt4
Galnt7
Galntl1
Galntl2
Galntl4
Galntl5
Galr3
Gap43
Gapdh
Gapvd1
Garnl3
Gas1
Gas2l3
Gas6
Gas7
Gatm
Gatsl2
Gbe1
Gbf1
Gbx2
Gca
Gch1
Gclc
Gcnt1
Gcnt2
Gcom1
Gdf10
Gdf6
Gdi2
Gemin8
Gfod1
Gfpt2
Gfra1
Gfra2
Gga1
Ggh
Ggt5
Ggta1
Ghrh
Gig18
Gin1
Gja8
Gjb6
Gjc3
Gjd2
Gkn1
Glcci1
Glce
Gle1
Glg1
Gli2
Gli3
Glis1
Glis3
Glp1r
Glrb
Glrx
Glt25d2
Glt28d2
Glud1
Glul
Gm10391
Gm1060
Gm11744
Gm11818
Gm12695
Gm12824
Gm1337
Gm13695
Gm14483
Gm15319
Gm1568
Gm1587
Gm1631
Gm16378
Gm17019
Gm1965
Gm239
Gm3417
Gm347
Gm3646
Gm4340
Gm4906
Gm4937
Gm4951
Gm4980
Gm5134
Gm5136
Gm5148
Gm527
Gm5382
Gm5415
Gm5506
Gm5820
Gm597
Gm628
Gm6588
Gm672
Gm6724
Gm6772
Gm6878
Gm6924
Gm7073
Gm71
Gm7325
Gm766
Gm813
Gm815
Gm8882
Gm9104
Gm973
Gm9733
Gm9758
Gm9880
Gm9920
Gm9934
Gm9961
Gm9992
Gmds
Gmpr
Gna12
Gna13
Gnao1
Gnaq
Gnat3
Gnaz
Gnb2
Gne
Gng12
Gng13
Gng2
Gng4
Gnpda1
Gnpda2
Golga5
Golga7b
Golim4
Golm1
Golph3
Golph3l
Golt1a
Gorasp2
Gp9
Gpc1
Gpc6
Gpcpd1
Gpd1
Gpd2
Gphb5
Gphn
Gpm6a
Gpm6b
Gpnmb
Gpr101
Gpr110
Gpr123
Gpr126
Gpr146
Gpr149
Gpr15
Gpr153
Gpr155
Gpr156
Gpr22
Gpr26
Gpr3
Gpr30
Gpr50
Gpr52
Gpr56
Gpr6
Gpr61
Gpr63
Gpr82
Gpr83
Gpr88
Gprc5b
Gprin2
Gpsm1
Gpt2
Gramd1b
Gramd2
Gramd3
Gramd4
Grasp
Grb10
Grb14
Grb2
Greb1
Grem2
Grhl1
Grhl2
Gria2
Gria4
Grid2
Grik1
Grin2b
Grin3a
Grinl1a
Grip1
Grk5
Grlf1
Grm1
Grm3
Grm4
Grm5
Grtp1
Grxcr1
Gsdmc
Gse1
Gsg1l
Gstm1
Gsto2
Gstt4
Gstz1
Gsx1
Gtdc1
Gtf2a1
Gtf2i
Gtf3c4
Gtpbp2
Guca2a
Gucy1b2
Gucy1b3
Gxylt1
Gypa
H2-M10.1
H2-M10.3
H2-M10.5
H2afy2
H60b
Haao
Habp2
Hadhb
Hao1
Hap1
Hapln1
Has2
Hbegf
Hbp1
Hdac4
Hdac5
Hdac7
Hdac9
Hddc2
Hdgfl1
Hectd2
Heg1
Helb
Hepacam
Hepacam2
Herpud2
Hes1
Hes2
Hes6
Hexim1
Hexim2
Heyl
Hfm1
Hgd
Hhatl
Hhipl1
Hibadh
Hic1
Hic2
Hif1a
Hif1an
Hip1
Hipk2
Hist1h1b
Hivep3
Hk1
Hlcs
Hlx
Hmbox1
Hmcn1
Hmcn2
Hmg20a
Hmga2
Hmgb1
Hmgcll1
Hmgcr
Hnrnpu
Hnrpdl
Hnrpll
Homer2
Hook1
Hoxa1
Hoxa2
Hpcal1
Hrh1
Hrh2
Hrh4
Hs1bp3
Hs2st1
Hs3st3a1
Hs6st1
Hsd17b3
Hspa8
Hspb1
Htr2c
Htr3a
Htr6
Htr7
Htra1
Htra4
Ibtk
Icos
Id1
Id2
Id3
Id4
Idh2
Ier3
Iffo1
Iffo2
Ifnar1
Ifnar2
Ifngr1
Ift27
Igdcc4
Igf1
Igf1r
Igf2r
Igfbp1
Igfbp2
Igfbp3
Igfbp4
Igfbp5
Igfbp7
Igfbpl1
Igsf11
Igsf21
Igsf9b
Ikbke
Il12a
Il13ra2
Il17a
Il17b
Il17d
Il17ra
Il17rd
Il18bp
Il23a
Il33
Il34
Il3ra
Il9
Il9r
Impad1
Impdh1
Inhbb
Ino80c
Ino80d
Inpp4b
Inpp5a
Inpp5f
Inpp5k
Inppl1
Ins1
Insc
Insig1
Insig2
Insm1
Insr
Integrin Alpha-4
Intu
Invs
Ip6k3
Ipo5
Iqcj-schip1
Iqgap1
Iqsec1
Ireb2
Irf2
Irf2bp2
Irf4
Irf6
Irgm2
Irs1
Irs2
Irx1
Irx2
Irx3
Irx5
Irx6
Islr
Itga11
Itga2
Itgae
Itgav
Itgb1
Itgb1bp2
Itgb2l
Itgb3
Itgb5
Itgb6
Itgb8
Itih5
Itm2b
Itm2c
Itpkb
Itpr1
Itpr2
Itpripl2
Itsn2
Ivns1abp
Iyd
Jag1
Jak2
Jakmip2
Jam2
Jam3
Jarid2
Jazf1
Jdp2
Jhdm1d
Jmjd1c
Jmy
Josd2
Jph1
Jun
Jup
Kalrn
Kank1
Kank2
Kank4
Kat2b
Katnal1
Kbtbd11
Kbtbd13
Kbtbd8
Kcmf1
Kcna10
Kcnab2
Kcnc1
Kcnc4
Kcnd2
Kcnd3
Kcne4
Kcnh5
Kcnh7
Kcnip2
Kcnip3
Kcnj10
Kcnj12
Kcnj13
Kcnj2
Kcnj5
Kcnj6
Kcnk1
Kcnk13
Kcnk15
Kcnk2
Kcnk3
Kcnma1
Kcnn2
Kcnn3
Kcnn4
Kcnq1
Kcnq3
Kcnq4
Kcnrg
Kcns2
Kcnt1
Kctd1
Kctd13
Kctd14
Kctd16
Kctd18
Kctd21
Kctd3
Kctd8
Kdelr2
Kdm2b
Kdm4d
Kdm6b
Khdrbs3
Kif13a
Kif13b
Kif14
Kif16b
Kif1b
Kif20b
Kif21a
Kif21b
Kif26a
Kif26b
Kif3a
Kif5c
Kifc3
Kirrel3
Kit
Kitl
Kl
Klf10
Klf12
Klf13
Klf14
Klf15
Klf2
Klf3
Klf4
Klf6
Klf7
Klf9
Klhdc5
Klhdc7a
Klhl13
Klhl23
Klhl25
Klhl29
Klhl32
Klhl36
Klhl38
Klhl5
Klhl6
Klhl8
Kndc1
Krc
Kremen1
Krt8
Krtap13-1
[truncated: 2,080 more rows]
