# Supplementary material for: A Transcriptional Mechanism Integrating Inputs from Extracellular Signals to Activate Hippocampal Stem Cells
Source: Neuron. 2014 Sep 3;83(5):1085–97. doi: 10.1016/j.neuron.2014.08.004 (PMC4157576; doi:10.1016/j.neuron.2014.08.004)
Supplement: Table S2. Overlap of aNSCs in Codega et al. (2014) and Ascl1-Bound Genes [file mmc3.xlsx]

## Sheet: Sheet1
Overlap of aNSCs in Codega et al (2014) and Ascl1-bound genes
Sox4
Edar
Dpysl3
Coro1c
Nfib
Kdm2b
Dll3
Nes
Tmsb10
Dleu7
Hes6
Adam12
Slc25a5
2700060E02Rik
Snrpe
Egfr
Polr3k
Ctnnb1
Dscaml1
Nap1l1
Srsf3
Etaa1
Crmp1
Lima1
Igfbpl1
D19Bwg1357e
Cdk2ap1
E2f7
D430041D05Rik
Sox11
Rnaseh2b
Plxna2
2610039C10Rik
Nuf2
Rnf4
Mrps23
Ascl1
Cd276
Dlx2
Smc2
Cntrob
Snd1
Lsm6
Zfp41
Enc1
Sncaip
Nin
Odc1
Rfc2
Cdk6
Nedd4l
Rgs16
Rbm24
Mn1
Trim33
Nek2
Msh6
Ppil1
Rpl14
Gse1
Plrg1
Tacc3
Fbl
Clic4
Mex3b
Thoc7
Ncald
Gab2
Slc44a1
Lrrfip1
Akt3
Zfp462
Dhx30
Pdcd1
Ccnd2
Ola1
Lmnb1
Magoh
Pcdh18
Arl4c
4930427A07Rik
Cdk5r1
Dtl
Rpl15
Tsn
Fam108c
Pola2
Shf
Rpl37a
Zfp238
Trim67
Maged1
Cdh4
A630055G03Rik
Plcl2
Tead1
Pold3
Dll1
Dapk1
Ccnd1
Tfdp2
2610109H07Rik
Pknox1
Ipo5
Hap1
Sh3bgrl
Mycn
Cenpc1
Cycs
Cit
Asnsd1
Rtkn2
Tmem2
Nfia
Hddc2
Elavl4
Gng2
Smyd2
Erh
Casp3
Papd7
Psmb1
Kitl
Tra2b
Tk1
Cnih4
Golm1
Bzw2
E2f8
Ift27
Zc3h12c
Myt1
Marcks
Lsm5
Peg12
4930503L19Rik
Hmgb1
Tnfrsf21
Mrps10
Vps37b
Nell2
Csk
Ppp1r14b
Dlgap3
Vash1
Usp10
Rab8b
Iqgap1
C530008M17Rik
Rngtt
Tgif2
Smarca5
Flnb
Eif3h
Racgap1
Eif3f
Ptprs
Nfix
Ttc3
Apaf1
Skp2
Rpia
Sec61g
Elavl2
C230052I12Rik
Snrnp40
Rpa1
Efhd2
Snx5
Ankrd6
Epb4.1
E2f3
Lmo1
Tmsb4x
Edc3
Nsg2
Tcf12
Mtap2
Dhx15
Mphosph9
Spata13
Btg2
Map3k1
Bag1
Rhbdl3
Kcnip3
Pou3f4
Insm1
Epha4
Socs3
Chd7
Dcx
Chd3
Rcbtb2
Csnk1e
Mtap1b
Pbx3
St3gal3
Cebpg
Cenpo
Slc4a7
Lrfn4
Rps29
Ahcy
Dclk2
Vamp3
Rbm15
G2e3
Tcf20
Fos
Ubtf
Gsx1
Ncor2
Celf2
Slc38a1
Slc29a4
D8Ertd82e
Sez6
Stag1
Hnrpll
Sipa1l1
Noc4l
Ccdc86
Ephb2
Med14
Ddx20
Raly
Txnip
Fam110a
Aven
Zmiz1
Fam64a
Fscn1
Rps10
Asxl1
2610528E23Rik
Cdc6
Sae1
Tmpo
Dnmt1
Csda
Vrk1
Cdca7
Uck2
Nusap1
Umps
Lbr
Rrm2
E2f1
Cbx5
